# Supplementary material for: Spatiotemporal dynamics of odor responses in the lateral and dorsal olfactory bulb
Source: PLoS Biol. 2019 Sep 18;17(9):e3000409. doi: 10.1371/journal.pbio.3000409 (PMC6768483; doi:10.1371/journal.pbio.3000409)
Supplement: S1 Data — (XLSX) [file pbio.3000409.s015.xlsx]

## Sheet: Fig 2B
Dorsal correlations
	Animal 1	Animal 2	Animal 3	Animal 4	Animal 5	Animal 6	Mean	SEM				Animal 1	Animal 2	Animal 3	Animal 4	Animal 5	Animal 6	Mean	SEM
A-P											M-L
AA	-0.70113	-0.41638		-0.60116	-0.25905	-0.34106	-0.463756	0.0819846			AA	-0.16797	-0.37815		0.19838	-0.083446	0.33192	-0.0198532	0.127618
Carvone	-0.55396	-0.19305	-0.1832	-0.50514	-0.58989	-0.69394	-0.453197	0.0875725			Carvone	-0.45494	0.40949	0.79744	-0.37488	-0.049178	0.06759	0.0659203	0.194252
Heptanol	-0.7603	0.40734	-0.88135	-0.77908		-0.72547	-0.547772	0.240183			Heptanol	-0.41369	0.44581	-0.33058	-0.54614		0.16119	-0.136682	0.188416
Heptanone	0.20563	0.6683	0.69932	0.62973	0.33431	0.23532	0.462102	0.0931715			Heptanone	0.41304	0.53616	0.65719	0.41263	0.17116	0.67759	0.477962	0.077022
Hexanal	-0.76309	-0.82071		-0.60513	-0.59397	-0.66366	-0.689312	0.0444654			Hexanal	-0.59226	-0.23648		0.20606	-0.24213	0.13212	-0.146538	0.144546
MV	-0.66477	-0.69608	-0.82651	-0.49697	-0.58022	-0.44592	-0.618412	0.0569931			MV	-0.6194	-0.26053	-0.42094	-0.043759	-0.21276	-0.017424	-0.262469	0.0936071
Lateral correlation
	Animal 1	Animal 2	Animal 3	Animal 4	Animal 5	Animal 6	Mean	SEM				Animal 1	Animal 2	Animal 3	Animal 4	Animal 5	Animal 6	Mean	SEM
A-P											D-V
AA	-0.66434	-0.37203		-0.6194	0.10684	-0.46244	-0.402274	0.13776			AA	-0.31677	-0.42513		-0.42977	-0.60975	-0.67622	-0.491528	0.0658979
Carvone	-0.65684	-0.32569	-0.55578	-0.41161	-0.4532	-0.9136	-0.552787	0.0861091			Carvone	0.52927	-0.35627	-0.49113	-0.23931	-0.48686	0.080519	-0.16063	0.16271
Heptanol	-0.72363	-0.35476	-0.33457	-0.65305		-0.71512	-0.556226	0.0872829			Heptanol	-0.058778	-0.35505	0.053861	-0.36648		0.072028	-0.130884	0.0965037
Heptanone	0.038004	0.12692	-0.55118	-0.61278	-0.25753	-0.75089	-0.334576	0.147802			Heptanone	-0.65735	-0.66049	-0.73041	-0.75202	-0.77611	-0.44653	-0.670485	0.0489298
Hexanal	-0.54363	0.16317		-0.23919	0.07345	-0.50424	-0.210088	0.144627			Hexanal	0.2458	-0.12673		-0.13691	-0.38508	-0.21104	-0.122792	0.103116
MV	-0.28505	0.090552	-0.2256	-0.49553	0.12656	-0.71617	-0.250873	0.133815			MV	-0.622	-0.71616	-0.67789	-0.54791	-0.65797	-0.56795	-0.631647	0.0265431
Dorsal	Animal 1																																														Animal 2
	Amyl Acetate	dF/F	24.689	26.588	25.399	23.187	29.113	16.631	16.074	21.547	23.446	16.645	16.767	24.486	23	23.849	15.22	14.003	19.727	20.134	12.952	24.899	21.267	24.797	22.718	20.557	21.54	16.348	20.589	20.884	17.307	19.266	18.481	18.121	20.416	22.75	23.363	22.24	22.006	28.192	18.375	16.842	28.485	20.773	22.216		11.499	19.473	14.494
	Carvone	dF/F	12.47	11.861	12.113	9.3894	9.7863	11.644	12.663	12.347	11.859	9.8685	8.2184	9.1572	8.6415	8.549	7.4457	6.2935	6.894	8.0921	5.389	8.459	7.923	13.358	10.11	10.185	8.4656	8.7825	10.024	12.686	10.697	12.529	7.3454	7.318	7.4771	7.4243	13.789	11.965	7.8391	12.807	8.8068	8.7254	9.127	11.478	10.348		5.6815	7.432	6.8939
	Heptanol	dF/F	12.892	12.251	12.105	9.9824	13.341	7.3445	7.5062	7.8658	7.4928	7.0028	6.4654	7.191	6.6885	6.7073	5.8604	5.5523	6.1856	7.3507	4.6316	10.679	7.6832	10.146	9.0727	7.8716	7.8878	6.3182	7.8031	8.3951	7.2038	8.5765	6.0643	6.804	6.2157	6.67	8.0961	7.5455	8.7337	10.703	6.3579	6.8206	9.6477	8.1348	9.1589		4.0698	4.2727	5.2657
	Heptanone	dF/F	26.515	31.808	27.811	26.832	29.023	29.746	39.774	27.731	30.957	24.678	30.378	29.742	29.199	31.099	23.071	29.168	26.587	28.072	19.096	26.547	21.898	22.763	26.561	24.127	22.401	33.135	22.13	36.273	29.956	17.398	18.369	24.95	23.501	27.923	20.99	29.42	22.742	30.41	22.489	21.42	28.269	21.947	24.378		12.804	16.452	22.563
	Hexanal	dF/F	43.499	44.652	45.928	40.291	43.719	30.189	26.703	24.925	24.369	24.255	24.177	23.741	22.9	25.963	19.523	24.54	24.774	23.227	14.817	43.541	44.585	49.504	43.735	40.386	39.551	27.852	40.486	29.668	25.509	42.529	34.099	24.893	19.342	22.896	25.349	23.494	38.27	45.27	32.872	31.8	38.474	33.822	34.637		13.393	21.79	13.378
	Methyl Valerate	dF/F	30.184	36.379	29.99	28.063	32.965	13.819	12.187	13.122	11.805	15.664	11.307	11.717	11.033	11.676	9.144	10.168	11.357	10.893	8.0407	29.952	24.5	26.116	30.913	18.201	18.398	10.751	21.599	14.62	11.26	17.727	22.634	13.826	10.251	10.787	13.585	11.465	25.203	38.091	26.319	24.856	30.235	26.451	23.464		7.3745	11.933	6.0625
Lateral	Animal 1
	Amyl Acetate	dF/F	12.555	7.4936	8.3786	17.415	12.909	13.038	9.6322	8.0438	11.164	19.269	17.781	9.5353	6.8956	8.1636	11.305	9.7377	18.063	12.72	21.119	21.354	22.634	27.565	23.194	11.564	17.208	10.608	20.437	18.71	15.53	19.122	21.556		17.959	15.394	23.451	29	17.468	15.394	11.347	9.385	17.614	13.2	9.6757	15.927	17.53	7.2817	12.307
	Carvone	dF/F	8.6666	7.1203	5.3189	10.624	5.3175	4.608	6.9341	5.2897	7.7049	5.6919	5.6351	8.2872	5.0956	11.03	7.3762	8.3473	6.7177	9.1663	6.9311	11.198	7.7152	11.907	7.1418	9.0079	9.8833	9.365	7.2085	5.3268	6.2235	9.6652	8.3688		6.3771	6.8052	7.1509	8.2095	8.7264	6.8052	6.1436	4.4346	5.8139	6.3264	8.0187	6.5761	5.5794	3.5579	4.1621
	Heptanol	dF/F	5.2026	3.3147	3.1084	8.2848	4.4818	4.8765	3.8016	3.4693	3.4684	6.877	6.3292	5.5381	3.6857	3.6617	6.2933	5.7273	3.6016	3.7804	7.1573	11.21	9.1313	8.0241	7.3287	7.0033	10.344	4.1324	8.2063	6.1565	5.1225	12.867	10.226		8.2643	4.8819	7.4156	6.9432	6.8602	4.8819	1.9012	1.689	4.8548	4.3114	2.5511	4.2144	4.8405	1.7917	3.176
	Heptanone	dF/F	23.191	25.525	23.609	22.454	26.749	17.672	9.6822	11.301	12.051	25.903	23.485	21.739	13.935	15.879	22.468	19.181	23.389	12.302	23.925	14.613	23.764	15.103	23.903	20.755	18.864	12.883	20.652	19.092	22.869	13.971	26.523		33.5	23.558	31.215	37.547	24.163	23.558	8.8101	27.2	23.395	36.234	25.488	15.275	23.81	13.915	20.076
	Hexanal	dF/F	29.969	26.203	21.827	31.691	22.276	21.113	18.498	17.132	25.27	23.752	20.902	24.793	20.892	44.515	31.631	32.033	30.388	32.43	31.947	39.394	25.744	41.14	27.689	25.79	26.038	20.913	22.442	21.423	28.758	34.228	29.089		41.489	36.627	28.335	28.172	19.378	36.627	21.359	29.3	38.677	46.242	50.976	33.326	34.196	25.786	32.395
	Methyl Valerate	dF/F	14.561	7.7143	6.5378	13.162	16.936	12.806	6.8616	6.6804	8.1123	16.349	17.564	11.336	8.3949	8.3737	10.235	9.8925	18.605	8.5481	18.044	13.412	20.348	14.527	15.463	11.349	17.99	7.5567	18.17	19.609	20.39	17.071	19.045		12.697	9.358	12.046	12.108	10.925	9.358	2.9772	4.3404	5.1656	7.8611	5.7197	5.4768	8.8145	3.8252	4.9688
Dorsal
	Animal 1 ROI position				Animal 2 ROI position				Animal 3 ROI position				Animal 4 ROI position				Animal 5 ROI position				Animal 6 ROI position
	A-P	M-L			A-P	M-L			A-P	M-L			A-P	M-L			A-P	M-L			A-P	M-L
	183	156			177	274			189	336			172	307			244	331			180	313
	214	160			120	296			188	129			301	288			226	58			205	282
	210	183			219	334			280	367			275	360			198	329			190	136
	260	188			145	32			228	345			293	112			222	304			267	329
	190	371			167	41			195	115			181	90			198	104			243	114
	263	158			178	27			184	150			264	55			210	84			178	241
	298	116			186	39			195	298			247	349			278	320			305	312
	265	138			203	78			228	297			317	68			191	64			304	343
	281	139			109	284			218	125			298	348			162	312			257	83
	298	167			131	308			273	127			270	340			226	78			253	98
	285	422			156	315			237	162			318	319			299	283			192	101
	251	392			141	335			224	331			219	89			136	292			206	129
	249	404			176	345			260	305			270	96			230	254			249	236
	251	417			182	328			258	291			210	313			206	342			253	308
	280	386			189	319			294	363			212	325			175	300			248	343
	330	403			144	39			309	108			231	306			202	251			235	347
	329	430			95	289			307	100			325	84			208	136			238	104
	308	424			80	295			321	105			316	92			176	129			186	287
	334	350			43	84			324	85			311	308			155	294			193	303
	202	340			101	298			271	117			224	133			220	290			240	252
	226	334			58	266			244	99			196	263			274	292			300	296
	192	172			76	271			285	106			188	287			161	82			172	114
	224	167			42	120			298	331			171	108			254	52			151	157
	246	166			89	104			316	123			174	119			247	298			177	270
	234	362			70	124			305	292			197	110			222	104			257	281
	292	413			147	282			281	92			203	126			203	115			183	113
	248	188			115	84			294	81			260	119			212	123			208	302
	291	103			125	102			323	329			268	262			159	116			257	348
	290	141			115	277			318	374			198	320			155	130
	167	339			130	299			266	268			230	348			188	283
	264	323			68	152			305	86			258	342			162	282
	284	441			93	175			234	132			249	259			197	346
	320	417			166	338			291	290			251	78			215	348
	293	428			104	108							226	41			226	326
	170	313			72	85							257	323			213	52
	286	111											303	305			200	37
	237	326											303	75
	204	151											321	58
	289	177											304	36
	303	190											256	273
	215	365											296	279
	230	188											309	299
	231	201											282	275
													241	341
													186	261
													184	305
													193	83
													168	88
													209	102
													239	104
													219	112
													278	113
													220	289
													224	274
													172	274
													156	279
													324	45
Lateral
	Animal 1 ROI position				Animal 2 ROI position				Animal 3 ROI position				Animal 4 ROI position				Animal 5 ROI position				Animal 6 ROI position
	A-P	M-L			A-P	M-L			A-P	M-L			A-P	M-L			A-P	M-L			A-P	M-L
	258	290			310	311			286	339			233	247			203	178			247	171
	281	292			296	328			281	292			233	165			217	175			279	190
	262	325			307	246			261	284			253	246			216	167			291	159
	227	348			303	224			251	261			239	315			234	249			287	138
	269	240			319	228			309	258			225	306			219	223			275	136
	284	232			296	328			273	341			199	190			261	182			291	220
	262	346			293	386			308	317			217	202			199	267			278	173
	284	326			314	369			307	320			232	230			232	239			291	174
	249	318			288	411			314	298			257	285			244	206			279	174
	259	221			308	279			240	224			245	266			259	161
	260	204			327	323			279	269			258	264			214	153
	252	275			267	337			284	230			269	235			234	171
	266	274			288	307			271	328			274	245			244	159
	271	293			334	308			252	365			240	222			234	137
	242	248			296	293			271	350			226	171			260	135
	246	261			330	239			291	313			269	193			190	119
	258	243			311	296			306	292			214	320			262	223
	248	333			349	332			284	245			259	303			245	254
	230	226			320	275							253	290			228	254
	210	347			342	306							242	230			216	253
	243	215			323	389							242	251			216	238
	213	329			336	352							257	233			235	202
	219	209			295	386							237	205			225	279
	235	255			279	366							223	208			250	141
	244	290			280	271							252	274			231	148
	248	345			336	265							224	327			204	159
	244	204			297	262							279	233			250	226
	260	196			302	302							275	265			228	213
	262	243			319	247							269	252
	220	356			301	399							241	275
	246	221			288	403
					257	395
					287	437
[truncated: 186 more columns]

## Sheet: Fig 2C
Dorsal												Dorsal Amplitude									Lateral amplitude
												aa1	Carvone 1	heptanol1	heptanone1	hexanal1	mv1				aa1	Carvone 1	heptanol1	heptanone1	hexanal1	mv1
	Amyl Acetate	Carvone	Heptanol	Heptanone	Hexanal	Methyl Valerate						24.689	12.47	12.892	26.515	43.499	30.184				12.555	8.6666	5.2026	23.191	29.969	14.561
Amyl Acetate		0.825378	0.326996	0.777908	0.83293	0.757678						26.588	11.861	12.251	31.808	44.652	36.379				7.4936	7.1203	3.3147	25.525	26.203	7.7143
Carvone	0.825378		0.0764692	0.774672	0.766855	0.560478						25.399	12.113	12.105	27.811	45.928	29.99				8.3786	5.3189	3.1084	23.609	21.827	6.5378
Heptanol	0.326996	0.0764692		-0.208899	0.191664	0.337274						23.187	9.3894	9.9824	26.832	40.291	28.063				17.415	10.624	8.2848	22.454	31.691	13.162
Heptanone	0.777908	0.774672	-0.208899		0.617368	0.384364						29.113	9.7863	13.341	29.023	43.719	32.965				12.909	5.3175	4.4818	26.749	22.276	16.936
Hexanal	0.83293	0.766855	0.191664	0.617368		0.862638						16.631	11.644	7.3445	29.746	30.189	13.819				13.038	4.608	4.8765	17.672	21.113	12.806
Methyl Valerate	0.757678	0.560478	0.337274	0.384364	0.862638							16.074	12.663	7.5062	39.774	26.703	12.187				9.6322	6.9341	3.8016	9.6822	18.498	6.8616
												21.547	12.347	7.8658	27.731	24.925	13.122				8.0438	5.2897	3.4693	11.301	17.132	6.6804
												23.446	11.859	7.4928	30.957	24.369	11.805				11.164	7.7049	3.4684	12.051	25.27	8.1123
												16.645	9.8685	7.0028	24.678	24.255	15.664				19.269	5.6919	6.877	25.903	23.752	16.349
Lateral												16.767	8.2184	6.4654	30.378	24.177	11.307				17.781	5.6351	6.3292	23.485	20.902	17.564
												24.486	9.1572	7.191	29.742	23.741	11.717				9.5353	8.2872	5.5381	21.739	24.793	11.336
	Amyl Acetate	Carvone	Heptanol	Heptanone	Hexanal	Methyl Valerate						23	8.6415	6.6885	29.199	22.9	11.033				6.8956	5.0956	3.6857	13.935	20.892	8.3949
Amyl Acetate		0.551796	0.31015	0.74336	0.536802	0.686512						23.849	8.549	6.7073	31.099	25.963	11.676				8.1636	11.03	3.6617	15.879	44.515	8.3737
Carvone	0.551796		0.640814	0.517598	0.642287	0.509524						15.22	7.4457	5.8604	23.071	19.523	9.144				11.305	7.3762	6.2933	22.468	31.631	10.235
Heptanol	0.31015	0.640814		-0.0646304	0.191563	0.317516						14.003	6.2935	5.5523	29.168	24.54	10.168				9.7377	8.3473	5.7273	19.181	32.033	9.8925
Heptanone	0.74336	0.517598	-0.0646304		0.673893	0.610055						19.727	6.894	6.1856	26.587	24.774	11.357				18.063	6.7177	3.6016	23.389	30.388	18.605
Hexanal	0.536802	0.642287	0.191563	0.673893		0.41216						20.134	8.0921	7.3507	28.072	23.227	10.893				12.72	9.1663	3.7804	12.302	32.43	8.5481
Methyl Valerate	0.686512	0.509524	0.317516	0.610055	0.41216							12.952	5.389	4.6316	19.096	14.817	8.0407				21.119	6.9311	7.1573	23.925	31.947	18.044
												24.899	8.459	10.679	26.547	43.541	29.952				21.354	11.198	11.21	14.613	39.394	13.412
												21.267	7.923	7.6832	21.898	44.585	24.5				22.634	7.7152	9.1313	23.764	25.744	20.348
												24.797	13.358	10.146	22.763	49.504	26.116				27.565	11.907	8.0241	15.103	41.14	14.527
												22.718	10.11	9.0727	26.561	43.735	30.913				23.194	7.1418	7.3287	23.903	27.689	15.463
												20.557	10.185	7.8716	24.127	40.386	18.201				11.564	9.0079	7.0033	20.755	25.79	11.349
												21.54	8.4656	7.8878	22.401	39.551	18.398				17.208	9.8833	10.344	18.864	26.038	17.99
												16.348	8.7825	6.3182	33.135	27.852	10.751				10.608	9.365	4.1324	12.883	20.913	7.5567
												20.589	10.024	7.8031	22.13	40.486	21.599				20.437	7.2085	8.2063	20.652	22.442	18.17
												20.884	12.686	8.3951	36.273	29.668	14.62				18.71	5.3268	6.1565	19.092	21.423	19.609
												17.307	10.697	7.2038	29.956	25.509	11.26				15.53	6.2235	5.1225	22.869	28.758	20.39
												19.266	12.529	8.5765	17.398	42.529	17.727				19.122	9.6652	12.867	13.971	34.228	17.071
												18.481	7.3454	6.0643	18.369	34.099	22.634				21.556	8.3688	10.226	26.523	29.089	19.045
												18.121	7.318	6.804	24.95	24.893	13.826
												20.416	7.4771	6.2157	23.501	19.342	10.251				17.959	6.3771	8.2643	33.5	41.489	12.697
												22.75	7.4243	6.67	27.923	22.896	10.787				15.394	6.8052	4.8819	23.558	36.627	9.358
												23.363	13.789	8.0961	20.99	25.349	13.585				23.451	7.1509	7.4156	31.215	28.335	12.046
												22.24	11.965	7.5455	29.42	23.494	11.465				29	8.2095	6.9432	37.547	28.172	12.108
												22.006	7.8391	8.7337	22.742	38.27	25.203				17.468	8.7264	6.8602	24.163	19.378	10.925
												28.192	12.807	10.703	30.41	45.27	38.091				15.394	6.8052	4.8819	23.558	36.627	9.358
												18.375	8.8068	6.3579	22.489	32.872	26.319				11.347	6.1436	1.9012	8.8101	21.359	2.9772
												16.842	8.7254	6.8206	21.42	31.8	24.856				9.385	4.4346	1.689	27.2	29.3	4.3404
												28.485	9.127	9.6477	28.269	38.474	30.235				17.614	5.8139	4.8548	23.395	38.677	5.1656
												20.773	11.478	8.1348	21.947	33.822	26.451				13.2	6.3264	4.3114	36.234	46.242	7.8611
												22.216	10.348	9.1589	24.378	34.637	23.464				9.6757	8.0187	2.5511	25.488	50.976	5.7197
																					15.927	6.5761	4.2144	15.275	33.326	5.4768
												11.499	5.6815	4.0698	12.804	13.393	7.3745				17.53	5.5794	4.8405	23.81	34.196	8.8145
												19.473	7.432	4.2727	16.452	21.79	11.933				7.2817	3.5579	1.7917	13.915	25.786	3.8252
												14.494	6.8939	5.2657	22.563	13.378	6.0625				12.307	4.1621	3.176	20.076	32.395	4.9688
												14.003	8.1026	5.2878	32.17	16.275	5.3771				11.986	3.7956	4.0079	17.98	15.046	7.7725
												15.163	7.9739	6.3096	25.685	13.363	6.4624				10.744	9.0448	3.7111	22.012	49.874	5.517
												12.804	7.3333	5.4733	26.199	11.471	6.3277				6.5506	3.2873	1.7124	11.955	43.347	3.6463
												12.057	7.7839	5.6359	28.434	10.383	6.2626				12.622	5.6233	2.7085	34.261	47.657	5.6094
												17.113	6.2434	4.4309	30.359	11.503	5.7812				8.2503	3.9857	2.0203	11.26	31.613	4.5373
												19.935	6.0764	3.6865	18.651	23.396	15.495				7.2997	2.737	0.93279	14.384	31.133	2.3867
												14.9	7.5633	3.9181	21.496	18.2	6.3182				7.5172	4.2099	1.5202	16.053	29.068	3.7653
												16.374	6.2437	3.8176	22.275	14.015	4.4872				11.225	5.8475	1.7619	8.9864	21.884	2.7499
												21.056	7.8237	3.9491	28.765	16.949	5.5825				23.612	6.9296	3.2007	10.566	33.785	3.5346
												13.31	6.4995	4.4189	24.839	15.222	4.5382				21.287	5.8454	4.4561	26.605	33.155	6.4287
												12.426	6.3291	4.2817	28.748	12.442	4.4387				21.557	4.8009	3.4105	25.934	22.476	6.9036
												11.443	6.0609	4.2509	24.692	10.986	4.6007				16.511	9.4444	4.5565	25.14	28.047	6.2275
												12.951	8.0371	4.83	28.59	14.228	4.8132				14.697	7.5365	4.562	25.668	39.825	7.2949
												21.085	6.5382	3.9409	17.999	26.339	19.759				20.238	5.8762	5.7578	26.982	22.221	15.166
												19.4	6.4759	4.5876	15.971	27.984	19.895				10.806	5.2407	2.1369	9.265	17.613	2.3172
												17.307	7.4858	4.1263	17.403	36.028	19.612				17.863	5.9834	5.1299	17.637	26.192	3.6193
												23.832	6.9602	4.9178	17.786	26.918	23.597				11.333	5.3599	4.9349	8.8745	14.225	3.0003
												14.732	7.248	3.9473	13.4	30.54	17.215				11.634	4.1701	6.2786	10.046	19.69	3.3407
												18.845	7.1823	3.9647	14.151	34.978	12.732
												12.706	8.4523	4.105	13.609	38.851	13.552					5.9549	10.676	8.2007		5.8385
												16.92	6.3323	3.5974	15.286	34.752	14.95					9.1119	11.45	15.739		11.535
												14.096	6.0636	3.6026	13.939	32.265	17.76					10.359	13.214	19.647		13.915
												13.351	5.5063	3.0516	14.304	24.484	9.113					9.8651	14.386	18.358		11.075
												13.421	6.6666	3.6976	16.547	20.877	7.8811					7.3446	11.133	15.076		11.585
												12.084	6.0366	2.8878	13.344	25.461	10.044					6.9945	12.385	9.3444		5.7709
												17.733	5.3822	3.4471	15.895	26.618	21.628					6.2523	9.8027	10.36		6.4698
												16.169	6.7548	3.7901	16.792	21.818	8.7099					6.0946	9.9433	10.424		6.6756
												18.171	7.3735	3.919	16.363	14.073	6.1581					4.8623	12.106	7.4251		6.0984
												18.82	8.5628	5.0279	14.251	12.819	6.614					9.7995	13.354	24.286		8.8238
												16.28	7.0517	4.5913	21.346	15.574	5.2812					10.34	11.362	12.715		13.107
												13.809	6.1898	3.0364	14.137	25.566	22.095					6.5329	11.21	15.47		18.48
												18.984	7.32	3.9324	19.332	25.184	19.039					6.9329	9.9325	8.7236		8.9767
																						5.641	14.566	11.038		7.9041
													8.2463	17.816	14.312		31.161					7.4492	16.334	13.011		6.4013
													10.337	14.935	10.579		24.429					8.4519	11.219	13.262		6.4104
													8.8182	9.4675	18.725		8.5467					6.4298	17.419	9.859		6.8728
													8.0857	12.442	16.066		16.032					7.8229	12.042	20.203		10.484
													9.2303	15.788	13.631		40.802
													10.527	18.636	12.317		30.833				17.22	13.796	17.049	24.862	35.416	18.366
													7.4191	19.159	11.11		30.086				21.11	5.9751	10.031	23.536	23.767	15.5
													6.173	17.523	12.51		35.527				14.423	9.7385	12.395	12.143	28.637	13.344
													8.4835	13.364	17.094		34.641				12.362	7.5217	9.97	7.9068	22.453	9.994
													7.5785	9.0975	13.264		23.806				16.566	8.1077	11.808	9.8884	31.003	12.597
													7.716	13.958	9.9556		25.182				20.848	9.6976	14.559	25.584	29.955	13.483
													7.3052	12.931	15.321		36.676				18.697	14.732	17.758	30.12	37.287	15.349
													5.8868	10.454	14.218		31.337				11.598	12.197	14.559	16.992	38.761	10.88
													4.9155	11.765	10.719		30.678				6.8959	7.1079	9.2342	9.5642	36.359	6.0852
													7.8433	9.1599	21.692		8.1788				8.9996	11.797	10.9	14.788	38.03	10.483
													8.425	8.7666	25.958		10.401				8.178	9.7984	9.5701	12.27	27.87	8.2373
													8.9313	10.28	26.203		9.9932				11.874	9.6737	10.188	12.808	31.331	9.0617
													8.4888	8.5802	26.151		9.9905				9.869	10.039	9.5246	10.148	29.49	9.7825
													9.007	9.5913	24.077		10.201				14.319	13.349	13.237	21.355	37.071	11.406
													8.402	8.6308	17.833		12.967				24.468	8.661	10.595	26.934	26.475	17.988
													9.294	9.6417	21.808		12.279				23.369	6.9527	8.6057	19.284	31.261	19.092
													9.0351	8.7546	23.518		10.362				23.693	8.4305	10.873	14.165	30.82	13.465
													7.1937	8.8064	23.435		9.9085				7.1939	5.1947	6.5499	8.6493	20.856	7.665
													6.9699	7.6125	19.427		9.6369				8.3731	6.3584	9.5271	11.928	34.609	6.7429
													5.7674	8.5366	15.07		12.52				11.4	11.867	13.95	19.972	41.241	10.731
													9.1278	9.2511	21.695		10.563				12.75	13.813	15.595	17.051	33.41	13.555
													10.17	8.8017	21.799		9.98				10.768	8.3653	10.457	12.255	31.977	10.05
													6.7565	8.5978	23.341		8.2336				20.369	10.509	15.167	20.842	28.809	17.884
													7.1824	7.5021	21.337		8.8285				16.945	20.62	16.362	27.072	33.403	15.088
													5.6634	9.3126	12.498		14.361				6.5625	10.816	9.8298	11.102	33.516	7.4379
													9.9813	8.9153	17.32		10.057				20.125	11.034	10.616	12.327	24.982	13.374
													7.8722	17.222	12.422		25.338				10.995	5.7417	8.0608	9.9804	25.472	9.0345
													5.3642	10.449	11.071		15.824				6.5215	7.6468	7.0384	10.473	19.947	7.384
																					12.033	9.0741	9.63	10.677	27.65	11.136
												26.284	13.39	30.286	19.748	41.133	29.876				8.8704	8.254	10.289	11.665	34.511	9.1224
												16.71	6.4416	14.156	21.644	22.646	13.069
												18.97	7.0602	13.697	27.024	24.677	13.331				4.1348	2.0349		6.1976	14.19	5.2105
												18.738	5.864	13.628	22.205	22.479	18.114				3.4299	3.6331		7.8427	13.616	6.1443
												28.53	7.8854	18.828	19.773	47.795	30.177				3.3668	4.7401		8.2068	16.799	5.182
												19.976	7.1328	18.809	30.24	26.529	15.046				2.1345	1.2111		1.5091	5.4745	1.7301
												17.886	9.1863	20.052	24.778	22.18	14.381				2.7188	0.55849		3.6847	8.0938	2.8065
												16.486	7.785	13.3	34.205	28.505	16.861				5.0085	1.4263		6.2845	14.059	9.0276
												22.213	6.982	16.003	27.105	23.614	14.036				4.3698	1.4924		3.2282	11.512	3.4053
												20.813	7.1077	16.861	30.184	24.162	14.102				1.8568	0.96526		2.1237	5.7922	2.0275
												15.596	6.3181	12.785	25.209	20.06	12.492				2.6793	1.2813		3.814	19.554	4.3433
												26.771	6.9263	18.215	23.988	29.341	23.084				3.7844	1.3912		5.8226	15.072	6.1226
												21.339	7.1892	17.548	28.586	23.909	16.413				4.2063	6.1176		9.0965	15.672	5.8724
												22.596	8.7327	24.522	23.165	27.505	14.279				4.1565	2.134		7.922	21.228	3.5648
												21.273	8.4127	22.061	24.19	26.229	12.235				5.7988	1.7701		8.1325	15.064	4.4319
												19.832	8.4415	23.031	23.021	27.085	13.488				5.984	2.1567		6.2843	12.276	8.9749
												19.353	6.9628	12.262	33.465	19.371	16.861				6.9778	0.78874		5.618	11.561	10.196
												18.706	6.8217	12.054	28.985	20.311	13.657				4.9102	3.8896		7.2148	11.595	4.2748
												16.971	6.7161	13.194	29.519	20.88	13.146				4.3361	1.0041		0.81131	12.653	1.5261
												26.131	5.581	15.98	18.079	46.349	28.537				3.1721	1.0079		1.6396	8.6606	2.0774
												21.94	9.4614	27.815	15.65	40.45	28.887				3.0538	1.9147		3.1206	7.8834	3.1787
												22.966	8.9637	24.948	16.357	41.905	32.707				3.1875	1.8498		2.6918	10.983	2.6727
												25.317	7.3863	20.826	16.827	47.595	27.71				3.6462	2.2967		2.8284	11.283	3.192
												24.118	6.9499	22.182	16.424	43.216	23.643				2.5347	1.4396		3.4706	23.729	8.6346
												24.56	5.6409	16.779	17.515	51.241	35.109				3.8926	0.99407		3.545	12.394	4.3455
												26.017	6.2731	17.281	17.891	50.102	30.249				4.644	1.1278		4.8765	13.867	6.1326
												22.949	5.715	16	18.293	39.156	29.497				4.1564	7.1077		5.3828	9.4619	5.4088
												17.165	6.9815	19.539	20.355	22.61	31.041				4.2272	3.9806		6.9875	13.358	8.0737
												19.746	9.4911	23.595	20.546	28.104	12.973				1.751	0.85837		1.3515	9.6421	1.7227
												18.337	8.4512	18.976	26.101	31.483	11.943				2.2034	1.3825		2.6547	10.923	3.504
												20.134	7.4134	16.597	26.815	30.135	14.606
												20.424	6.9974	21.333	19.122	27.567	34.06				21.893	14.868	11.754	38.888	43.96	32.228
												21.409	6.0172	16.261	23.536	30.522	13.656				18.995	10.23	11.98	30.564	48.73	23.471
												21.757	8.9638	17.845	24.983	34.762	14.731				20.432	5.8918	5.1029	26.027	37.826	24.323
												17.267	7.7872	17.766	22.812	23.949	11.33				21.364	5.5065	5.3561	28.598	37.646	27.151
												17.835	7.2846	14.866	25.516	23.576	13.442				22.652	6.3704	6.6192	31.371	37.728	24.707
												18.179	6.6611	13.522	23.473	27.441	14.927				14.314	4.9151	4.0411	16.783	28.575	12.996
												16.345	7.0877	13.858	28.025	30.434	19.42				15.628	9.0084	6.6589	20.555	30.058	26.564
												25.382	7.2507	14.994	22.077	27.143	17.395				13.784	5.5655	7.2853	15.886	28.492	14.984
												19.962	6.97	19.522	20.932	37.317	27.553				15.048	8.9255	6.9016	20.439	30.646	25.912
												18.458	6.5828	15.138	17.989	23.771	15.226
												21.741	8.0737	13.926	24.65	21.631	14
												15.574	8.6558	20.49	17.224	14.235	19.781
												18.273	9.9943	24.671	21.483	24.042	12.592
												21.461	9.0604	26.167	14.332	35.348	25.501
												21.524	10.76	26.651	17.777	38.028	26.495
												28.344	8.271	18.769	21.981	44.623	34.671
												24.79	8.6476	18.994	18.428	51.665	34.284
												30.069	5.9289	16.365	22.865	31.038	40.614
												27.327	5.9677	16.518	20.66	27.549	32.801
												27.8	5.9428	15.321	20.481	31.609	35.341
												20.113	5.8534	14.8	17.674	33.181	24.954
												24.157	8.3523	22.905	19.119	27.076	26.751
												27.349	7.1985	20.918	19.653	22.873	36.054
												20.462	10.108	32.292	14.729	18.987	17.779
												18.394	10.692	32.316	14.112	17.958	15.406
												16.408	5.7846	10.932	18.097	21.96	20.69
												2.2958	1.2246		6.7188	7.7443	2.0827
												2.7691	1.1477		6.5642	4.703	2.3146
												5.658	1.178		8.8411	5.804	2.2976
												5.2833	1.3291		7.4273	4.173	1.7836
												2.1869	1.2852		5.6347	6.0673	3.3666
												3.6094	1.1122		5.6077	3.8389	1.8789
												2.1336	1.0721		8.0785	6.1483	2.2393
												3.5746	1.0994		5.734	4.2218	1.9648
												5.3539	1.7695		5.9318	6.9099	3.561
												2.7234	1.1432		5.18	4.9416	3.1566
												2.6181	1.066		4.8145	2.5479	1.5479
												3.9208	1.9809		3.3601	13.339	9.5102
												1.8124	0.88203		2.0092	8.1732	6.4007
												3.376	1.1913		6.669	10.374	2.0897
												2.7954	1.2514		3.7316	7.6447	2.4394
												2.4072	1.3147		2.3714	11.445	6.768
												1.9137	1.4631		2.6825	12.418	5.3646
												2.8271	1.1379		2.9536	11.025	9.7307
												3.3644	1.7677		3.2273	11.542	4.875
												1.9877	1.3354		3.7471	5.4162	1.8144
												2.1058	1.0048		4.0526	4.7501	1.6198
												3.0103	1.4869		4.4645	7.7143	2.646
												2.3886	1.379		4.5874	7.1046	2.1865
												4.598	1.286		6.5712	3.8805	1.764
												2.0328	1.155		2.6715	4.1452	5.8706
												2.7301	1.4435		3.413	6.1494	9.086
												2.0616	0.8808		2.7756	5.6421	4.7632
												2.3366	1.1825		2.9401	8.1523	10.153
												2.5271	1.7196		3.0979	12.389	10.296
												2.7717	1.3181		2.8903	5.85	8.5834
												2.6802	1.3528		2.8361	8.288	10.641
												3.9882	1.3255		5.8643	7.6552	2.1134
												3.0171	1.5297		4.7837	6.6274	2.0867
												2.679	1.334		3.8612	3.9338	1.904
												2.5375	1.5321		4.3503	4.3094	1.983
												3.095	1.3107		4.4517	6.2333	2.2678
												23.335	13.33	13.855	27.885	43.694	38.253
												22.665	12.028	12.591	28.567	56.141	44.035
												28.845	11.795	15.604	37.591	60.745	57.233
												25.319	11.574	6.3254	35.452	39	18.635
												27.416	10.426	7.11	41.78	44.053	35.004
												27.288	11.736	8.3936	36.479	36.492	23.417
												20.729	9.5363	5.6251	36.111	31.221	21.878
												24.33	9.297	5.9246	41.084	36.088	18.344
												23.404	10.283	6.9804	38.833	40.478	21.313
												27.33	10.174	7.1102	43.442	45.863	25.754
												32.702	13.045	12.55	43.317	51.072	36.03
												29.212	10.197	9.6741	36.909	45.156	47.87
												31.966	10.653	7.0937	38.47	39.39	29.59
												17.799	10.915	6.1953	33.179	39.505	23.041
												23.342	12.1	7.2526	37.341	34.952	17.759
												26.919	12.313	8.2102	39.114	38.595	22.005
												23.656	11.268	7.512	42.208	49.131	27.522
												18.011	13.58	10.141	24.09	50.023	33.627
												25.245	12.565	10.612	26.19	56.803	47.867
												23.577	9.9543	7.0991	29.038	51.622	41.894
												21.122	8.9728	5.9702	32.03	31.284	20.607
												30.38	13.513	13.938	36.563	54.95	50.043
												28.005	10.968	7.0928	34.582	46.331	19.922
												21.457	13.117	9.5085	26.362	43.446	22.232
												26.051	9.1951	6.2751	24.249	43.322	58.105
												32.653	12.191	13.644	38.391	54.14	56.148
												21.777	10.293	8.5693	25.21	49.934	48.378
												21.084	12.394	6.8702	32.18	34.295	17.803

## Sheet: Fig 2D
Dorsal
	Amyl Acetate	Carvone	Heptanol	Heptanone	Hexanal	Methyl Valerate
	16.325	3.1928	8.1296	14.721	18.459	19.628
	11.505	4.7852	7.9882	10.014	29.382	18.615
	14.085	2.6365	8.5511	13.75	24.752	18.416
	17.143	3.7212	8.4629	16.432	23.475	18.348
	13.413	3.2689	8.3014	11.282	32.633	18.121
	15.463	2.5976	7.6386	13.857	29.46	17.924
	15.393	4.2326	9.1229	14.597	10.963	16.841
	13.065	4.189	8.3388	10.857	28.399	16.037
	13.605	2.0083	8.2992	12.975	16.252	15.861
	11.013	1.6005	6.1392	16.57	19.803	13.967
	13.549	2.9245	7.7413	12.11	29.434	13.527
	10.278	3.8841	8.8746	8.8715	26.152	12.775
	9.746	1.9829	6.2095	27.047	23.208	12.595
	5.8254	3.2476	6.2219	6.8811	9.1965	12.488
	6.2073	2.7229	6.1625	6.4101	11.758	11.738
	6.8087	3.3727	5.9314	8.3307	16.294	11.653
	14.104	3.5312	7.6048	14.657	16.514	11.494
	7.6391	2.8159	5.4211	5.7627	8.0615	11.231
	12.588	1.6655	7.7109	17.105	16.736	10.603
	10.965	2.0706	5.5881	29.477	21.658	10.446
	14.675	1.6326	5.8133	28.942	14.022	9.5443
	9.741	3.3914	8.5731	8.0711	20.284	9.3088
	16.125	2.2827	7.1014	19.371	18.989	9.0395
	5.8015	3.1012	6.0602	4.4352	15.064	8.7822
	12.174	1.0382	6.2625	21.933	19.604	8.451
	6.6969	3.1024	5.8319	5.4297	9.3647	8.0968
	13.672	3.4731	6.6204	14.753	14.802	7.9586
	5.3361	2.8866	6.1071	3.7339	11.663	7.7616
	10.47	2.2493	6.5827	20.057	16.782	7.3742
	9.0969	2.7222	5.4119	9.8006	12.586	7.3548
	11.111	2.4509	7.3216	19.127	11.593	7.3304
	13.788	1.8936	5.9152	23.331	16.644	7.2606
	9.75	2.9806	7.0003	14.22	17.331	7.1804
	10.767	3.3247	5.4393	14.319	15.88	7.053
	4.691	3.1075	6.0096	3.8957	12.091	6.9113
	4.8281	3.5494	5.8736	4.175	11.453	6.8675
	5.6228	3.8546	6.4362	3.6839	10.419	6.694
	10.24	2.7194	7.58	17.878	13.862	6.6501
	9.1195	2.7271	6.1049	11.195	14.724	6.5911
	4.1729	2.7663	5.1293	6.5251	4.5578	6.0246
	8.8853	2.0175	5.9623	19.037	14.989	5.8921
	13.402	1.7693	7.5574	15.105	20.182	5.7866
	9.1196	2.9292	6.1566	12.282	11.826	5.6916
	10.011	2.5031	5.8695	14.967	13.571	5.5227
	8.4339	2.8113	5.4058	11.463	13.757	5.3779
	10.837	3.6022	7.4255	17.099	16.991	5.1526
	6.8	3.4397	6.0671	8.6826	9.3415	3.9605
	4.4267	3.2555	7.5415	4.1811	5.0218	3.9436
	5.0827	2.8232	5.6152	6.5994	6.8086	3.8891
	6.4236	3.0525	6.4435	7.2457	9.4448	3.7256
	6.2497	3.6244	6.1276	11.037	10.438	3.6146
	4.361	3.7109	8.1388	3.2008	4.7269	3.4173
	5.4737	3.6292	6.3545	6.2571	8.051	3.3379
	5.2653	3.2964	5.7389	6.1374	8.9853	3.1895
	6.6561	3.1997	6.4695	8.1023	8.8817	3.1278
	4.3197	3.3376	5.9742	6.4628	6.8938	2.6733
Lateral
	Amyl Acetate	Carvone	Heptanol	Heptanone	Hexanal	Methyl Valerate
	19.701	5.3862	5.2413	15.445	33.412	19.238
	14.662	3.9201	5.1521	16.215	19.934	12.859
	13.036	4.9856	4.8597	15.823	17.693	12.464
	6.7283	6.2584	4.9707	12.754	14.588	8.1548
	7.1401	5.8774	3.7282	6.9348	11.389	7.3749
	7.9488	3.5357	4.8246	12.712	26.12	7.2798
	8.3696	3.6052	3.5726	7.7162	12.573	7.1564
	5.0824	6.4038	3.7907	18.265	16.152	6.7341
	4.1117	3.0606	3.6533	5.0036	10.949	6.7034
	4.5913	3.8035	3.6509	5.5921	11.584	6.1874
	4.7694	3.4577	3.925	6.1117	12.766	6.1194
	3.3118	4.7494	3.2606	4.6229	9.9978	5.6403
	2.5044	6.1328	4.2405	6.375	15.697	5.6196
	3.0882	5.2821	4.3703	7.0899	15.106	5.4922
	4.7704	6.7219	5.1245	7.9694	19.231	5.316
	6.2025	5.0588	3.9571	9.4645	11.223	5.3042
	2.1538	5.1937	3.3125	10.272	17.327	5.2193
	3.6093	5.4413	3.8069	9.0558	14.862	5.1013
	2.6886	7.0908	3.8336	11.267	12.33	5.0718
	4.2909	7.6054	3.9658	11.02	12.235	4.8169
	4.5097	3.7404	3.6824	7.1652	15.563	4.7818
	9.5213	5.4909	4.3092	14.596	22.023	4.5147
	2.945	6.3469	3.412	10.991	19.403	4.4117
	2.3321	3.1194	3.5285	7.2373	15.418	4.4018
	2.0323	6.0788	4.1997	6.4807	17.583	4.3179
	4.3788	6.2961	3.9579	11.632	12.257	4.3
	6.9221	5.7115	4.6579	14.422	25.883	4.0197
	2.5611	6.6165	3.8353	6.893	13.38	3.5363
	3.011	4.0409	4.3397	6.8134	18.982	3.2108
	2.3111	4.7056	4.2401	5.173	21.239	2.9596

## Sheet: Fig 3B and C
Dorsal pre odor dynamics											Dorsal post odor dynamics
A-P		Animal1	Animal2	Animal3	Animal4	Animal5	Animal6	MEAN	SEM		A-P		Animal1	Animal2	Animal3	Animal4	Animal5	Animal6	MEAN	SEM
Amyl Acetate		0.19489	0.30265		-0.061713	0.011495	0.45846	0.181156	0.0947674		Amyl Acetate		-0.18977	-0.55666		-0.26796	-0.15937	0.086685	-0.217415	0.103502
Carvone		0.28583	-0.11365	0.070818	0.58127	0.27522	0.62845	0.28799	0.116986		Carvone		0.31037	0.25084	0.6779	-0.56941	0.24148	0.55176	0.243823	0.177865
Heptanol		0.29552	-0.19284	0.54754	-0.082477		0.64961	0.243471	0.166842		Heptanol		-0.51783	-0.64416	-0.53491	0.11016		0.13638	-0.290072	0.170183
Heptanone		0.1273	0.25259	0.77076	-0.31901	-0.18956	0.55749	0.199928	0.171537		Heptanone		-0.52918	-0.74765	-0.63978	-0.36781	-0.21389	-0.5644	-0.510452	0.0784316
Hexanal		0.59043	0.61455		-0.093341	0.50371	-0.24865	0.27334	0.18398		Hexanal		-0.54554	-0.70889		-0.50399	-0.64343	-0.46292	-0.572954	0.0453103
Methyl Valerate		0.18881	-0.42355	0.56235	0.18588	0.37825	0.55394	0.240947	0.149156		Methyl Valerate		-0.40079	-0.71504	-0.49405	-0.42916	-0.2775	-0.42549	-0.457005	0.0591904
M-L											M-L
Amyl Acetate		-0.56538	0.52776		-0.18272	-0.27644	-0.026099	-0.104576	0.18083		Amyl Acetate		-0.69537	-0.12005		-0.014846	-0.41355	0.46895	-0.154973	0.19609
Carvone		-0.44467	0.45565	-0.33752	0.44417	0.13958	0.38414	0.106892	0.164828		Carvone		0.19941	0.23726	0.068283	-0.28152	-0.22623	-0.10527	-0.0180112	0.0894964
Heptanol		-0.31556	-0.20796	0.667	0.45685		0.13942	0.14795	0.187939		Heptanol		-0.7837	-0.48252	-0.58487	0.16673		0.44541	-0.24779	0.235401
Heptanone		-0.37486	0.67815	0.68879	-0.56127	-0.13678	0.060202	0.0590387	0.215351		Heptanone		-0.74568	-0.20676	-0.61519	-0.25762	-0.076256	-0.044037	-0.324257	0.118394
Hexanal		-0.06599	0.60242		-0.27122	-0.079609	-0.52436	-0.0677518	0.186971		Hexanal		-0.80948	-0.33985		-0.34024	-0.26116	0.35843	-0.27846	0.18648
Methyl Valerate		-0.43626	0.00090328	0.69226	0.45614	-0.033271	0.29273	0.162084	0.16399		Methyl Valerate		-0.89119	-0.29456	-0.73695	-0.20215	-0.3882	-0.34224	-0.475882	0.111653
Lateral pre odor dynamics											Lateral post odor dynamics
A-P		Animal1	Animal2	Animal3	Animal4	Animal5	Animal6	MEAN	SEM		A-P		Animal1	Animal2	Animal3	Animal4	Animal5	Animal6	MEAN	SEM
Amyl Acetate		0.15538	0.14067		0.25457	-0.12623	0.14101	0.11308	0.0634899		Amyl Acetate		-0.15341	-0.24394		-0.021502	-0.03938	0.65864	0.0400816	0.159817
Carvone		0.38881	0.092941	0.61994	-0.0012736	-0.22548	-0.192	0.113823	0.135906		Carvone		0.29515	-0.015302	0.60936	0.71948	0.19171	0.45545	0.375975	0.11141
Heptanol		0.16801	-0.36478	0.48238	0.15054		-0.1457	0.05809	0.145086		Heptanol		-0.17452	-0.41323	0.52342	0.50204		0.81518	0.250578	0.232142
Heptanone		0.085795	0.16974	0.57733	-0.25506	-0.25761	0.67565	0.165974	0.162493		Heptanone		0.44875	0.11679	0.18242	0.61778	-0.087303	0.38806	0.277749	0.10413
Hexanal		0.5367	-0.036339		-0.26948	-0.27925	0.44428	0.0791822	0.174069		Hexanal		0.46102	0.029021		0.55673	0.0031188	0.25978	0.261934	0.111306
Methyl Valerate		0.6102	-0.55307	0.56277	0.09757	-0.0778	-0.34853	0.0485233	0.193034		Methyl Valerate		-0.095861	-0.32721	-0.17924	0.30543	-0.25906	0.10807	-0.0746452	0.0978144
D-V											D-V
Amyl Acetate		0.48626	0.0080983		0.0069825	0.28108	0.18489	0.193462	0.0901708		Amyl Acetate		0.33891	0.49138		0.67306	0.56728	0.3142	0.476966	0.0679594
Carvone		0.29902	-0.10039	-0.2897	-0.10233	0.38614	-0.39442	-0.0336133	0.128034		Carvone		0.28873	-0.049654	0.36116	0.48207	0.46593	0.24189	0.298354	0.0796175
Heptanol		0.15173	0.60757	0.34734	0.49138		-0.54041	0.211522	0.202805		Heptanol		-0.05799	0.57889	-0.0097908	0.58279		-0.19463	0.179854	0.166487
Heptanone		-0.33963	0.00481	0.4614	-0.51071	0.59567	0.22198	0.0722533	0.179059		Heptanone		0.082385	0.65891	0.65545	0.13166	0.72433	0.34797	0.433451	0.116384
Hexanal		0.18422	-0.36429		0.066061	0.12099	-0.5954	-0.117684	0.153444		Hexanal		0.58899	0.81289		0.71385	0.60857	0.32387	0.609634	0.0819336
Methyl Valerate		-0.048558	0.39483	0.072811	0.045152	0.62521	0.39888	0.248054	0.107455		Methyl Valerate		0.526	0.64888	0.47244	0.022011	0.55461	0.89072	0.51911	0.116265
T90	Dorsal		Animal 1																																												Animal 2
	AA1		0.25333	0.26444	0.25667	0.26333	0.24778	0.24778	0.22778	0.23	0.22111	0.26	0.22667	0.19222	0.22	0.19444	0.24	0.23111	0.22	0.21333	0.25111	0.26	0.26667	0.23444	0.27222	0.26889	0.25	0.23	0.26889	0.22	0.24222	0.23333	0.26556	0.20889	0.21556	0.17778	0.17556	0.21222	0.27556	0.25444	0.26222	0.27444	0.24	0.25889	0.25556		0.19222	0.20889	0.17444
	Carvone1		0.16333	0.17167	0.17333	0.16	0.17	0.17	0.18333	0.16833	0.16833	0.17333	0.16833	0.16667	0.16667	0.18	0.17167	0.18333	0.18	0.16833	0.17	0.17	0.17333	0.17167	0.16833	0.175	0.17167	0.18	0.17333	0.17167	0.16833	0.17167	0.15833	0.16833	0.17167	0.16667	0.165	0.17333	0.16167	0.17167	0.17167	0.18	0.17167	0.17333	0.17167		0.16111	0.15111	0.15222
	Heptanol1		0.23111	0.23222	0.22222	0.23111	0.195	0.20444	0.20111	0.19778	0.21556	0.21333	0.18444	0.19444	0.18556	0.19111	0.19	0.18667	0.18333	0.17667	0.2	0.22667	0.22333	0.20111	0.22778	0.21333	0.21889	0.18222	0.21889	0.19556	0.20778	0.20889	0.22778	0.18667	0.17667	0.17556	0.20889	0.19667	0.24222	0.22556	0.18	0.21889	0.18333	0.22	0.22889		0.18444	0.17444	0.15111
	Heptanone1		0.24833	0.275	0.22333	0.25333	0.265	0.22833	0.205	0.22333	0.21167	0.23	0.19333	0.205	0.19833	0.185	0.21333	0.18	0.18667	0.18167	0.21833	0.25167	0.26333	0.24333	0.28833	0.26167	0.255	0.20833	0.26833	0.19333	0.20833	0.24333	0.27833	0.185	0.20667	0.19167	0.205	0.20333	0.25833	0.27	0.26833	0.27	0.265	0.26833	0.225		0.22667	0.25111	0.18333
	Hexanal1		0.24	0.24333	0.22889	0.23667	0.24444	0.21444	0.19778	0.21	0.20222	0.24222	0.19556	0.20556	0.21222	0.19444	0.21444	0.18	0.17778	0.19111	0.23556	0.23444	0.24444	0.22778	0.23222	0.24778	0.25556	0.19333	0.24667	0.18778	0.20667	0.21556	0.26444	0.18444	0.20111	0.18889	0.25	0.21	0.26111	0.25	0.24556	0.25667	0.25111	0.25889	0.24667		0.24778	0.24778	0.18444
	MV1		0.19333	0.19889	0.22111	0.24222	0.19333	0.20778	0.18889	0.19778	0.20111	0.21556	0.17444	0.18	0.16889	0.17444	0.17889	0.17444	0.17889	0.18222	0.19222	0.21444	0.21889	0.22667	0.21667	0.21444	0.20444	0.17556	0.24333	0.18444	0.19222	0.19444	0.23667	0.18111	0.17556	0.17111	0.20778	0.18667	0.23111	0.20778	0.21	0.22444	0.20667	0.22444	0.23667		0.19111	0.21889	0.14667
T90	Lateral		Animal 1																																Animal 2
	AA1		0.22333	0.23556	0.22667	0.25	0.23222	0.24889	0.23222	0.23111	0.25444	0.22778	0.23	0.23	0.20333	0.22222	0.23	0.22222	0.22778	0.23556	0.24222	0.23889	0.24667	0.22778	0.21333	0.22556	0.22111	0.25	0.22889	0.22444	0.22778	0.25222	0.22778		0.16778	0.16778	0.17	0.16111	0.16111	0.16778	0.17333	0.17111	0.20667	0.15889	0.17	0.16778	0.16778	0.16111	0.16222
	Carvone1		0.18333	0.18667	0.19667	0.17	0.17833	0.175	0.195	0.18167	0.16833	0.16167	0.17333	0.14833	0.18333	0.17	0.15	0.14833	0.14833	0.17	0.175	0.165	0.16167	0.165	0.18667	0.14833	0.17	0.175	0.16333	0.16833	0.16167	0.17	0.16333		0.16	0.15667	0.15667	0.15333	0.15111	0.15667	0.16333	0.15333	0.16444	0.15222	0.14444	0.15556	0.16444	0.205	0.15111
	Heptanol1		0.20778	0.18889	0.14333	0.23444	0.21778	0.21333	0.18222	0.17	0.17556	0.20667	0.20333	0.21778	0.25556	0.20667	0.20778	0.21	0.16	0.17222	0.20444	0.2	0.20667	0.21778	0.175	0.19778	0.19556	0.19333	0.21222	0.16833	0.21222	0.22556	0.20444		0.14889	0.17	0.14778	0.15833	0.13333	0.17	0.18778	0.17889	0.20556	0.15778	0.17444	0.16444	0.15222	0.19111	0.15
	Heptanone1		0.19333	0.20333	0.23667	0.21833	0.19333	0.26167	0.19333	0.28	0.19667	0.19667	0.20833	0.19	0.215	0.195	0.18833	0.20667	0.17833	0.20667	0.18333	0.19	0.195	0.18833	0.21167	0.2	0.20667	0.20667	0.21	0.20833	0.195	0.19667	0.20833		0.18778	0.19333	0.18	0.18	0.17778	0.19333	0.21222	0.24111	0.26889	0.18222	0.21667	0.19778	0.19444	0.21556	0.19
	Hexanal1		0.22333	0.25	0.28778	0.21	0.21111	0.20556	0.27556	0.25667	0.26	0.19667	0.19667	0.21778	0.28889	0.23667	0.18889	0.19	0.20778	0.27222	0.18111	0.19778	0.18556	0.19444	0.18556	0.20556	0.22	0.25	0.20222	0.19222	0.20778	0.20444	0.18333		0.20333	0.20111	0.19	0.18444	0.17667	0.20111	0.22111	0.25778	0.23444	0.19	0.22	0.20333	0.20222	0.21667	0.19556
	MV1		0.19333	0.18778	0.19556	0.22778	0.17778	0.18	0.19222	0.19889	0.17556	0.17444	0.17889	0.17778	0.19778	0.17667	0.18	0.16667	0.17667	0.19222	0.17778	0.18889	0.18444	0.17111	0.16778	0.17	0.17889	0.18111	0.18778	0.18222	0.17778	0.23333	0.18667		0.17111	0.17778	0.14889	0.15111	0.13333	0.17778	0.21111	0.20111	0.25222	0.16444	0.22222	0.17111	0.17889	0.28222	0.14
Dorsal
	Animal 1 ROI position				Animal 2 ROI position				Animal 3 ROI position				Animal 4 ROI position				Animal 5 ROI position				Animal 6 ROI position
	A-P	M-L			A-P	M-L			A-P	M-L			A-P	M-L			A-P	M-L			A-P	M-L
	183	156			177	274			189	336			172	307			244	331			180	313
	214	160			120	296			188	129			301	288			226	58			205	282
	210	183			219	334			280	367			275	360			198	329			190	136
	260	188			145	32			228	345			293	112			222	304			267	329
	190	371			167	41			195	115			181	90			198	104			243	114
	263	158			178	27			184	150			264	55			210	84			178	241
	298	116			186	39			195	298			247	349			278	320			305	312
	265	138			203	78			228	297			317	68			191	64			304	343
	281	139			109	284			218	125			298	348			162	312			257	83
	298	167			131	308			273	127			270	340			226	78			253	98
	285	422			156	315			237	162			318	319			299	283			192	101
	251	392			141	335			224	331			219	89			136	292			206	129
	249	404			176	345			260	305			270	96			230	254			249	236
	251	417			182	328			258	291			210	313			206	342			253	308
	280	386			189	319			294	363			212	325			175	300			248	343
	330	403			144	39			309	108			231	306			202	251			235	347
	329	430			95	289			307	100			325	84			208	136			238	104
	308	424			80	295			321	105			316	92			176	129			186	287
	334	350			43	84			324	85			311	308			155	294			193	303
	202	340			101	298			271	117			224	133			220	290			240	252
	226	334			58	266			244	99			196	263			274	292			300	296
	192	172			76	271			285	106			188	287			161	82			172	114
	224	167			42	120			298	331			171	108			254	52			151	157
	246	166			89	104			316	123			174	119			247	298			177	270
	234	362			70	124			305	292			197	110			222	104			257	281
	292	413			147	282			281	92			203	126			203	115			183	113
	248	188			115	84			294	81			260	119			212	123			208	302
	291	103			125	102			323	329			268	262			159	116			257	348
	290	141			115	277			318	374			198	320			155	130
	167	339			130	299			266	268			230	348			188	283
	264	323			68	152			305	86			258	342			162	282
	284	441			93	175			234	132			249	259			197	346
	320	417			166	338			291	290			251	78			215	348
	293	428			104	108							226	41			226	326
	170	313			72	85							257	323			213	52
	286	111											303	305			200	37
	237	326											303	75
	204	151											321	58
	289	177											304	36
	303	190											256	273
	215	365											296	279
	230	188											309	299
	231	201											282	275
													241	341
													186	261
													184	305
													193	83
													168	88
													209	102
													239	104
													219	112
													278	113
													220	289
													224	274
													172	274
													156	279
													324	45
Lateral
	Animal 1 ROI position				Animal 2 ROI position				Animal 3 ROI position				Animal 4 ROI position				Animal 5 ROI position				Animal 6 ROI position
	A-P	M-L			A-P	M-L			A-P	M-L			A-P	M-L			A-P	M-L			A-P	M-L
	258	290			310	311			286	339			233	247			203	178			247	171
	281	292			296	328			281	292			233	165			217	175			279	190
	262	325			307	246			261	284			253	246			216	167			291	159
	227	348			303	224			251	261			239	315			234	249			287	138
	269	240			319	228			309	258			225	306			219	223			275	136
	284	232			296	328			273	341			199	190			261	182			291	220
	262	346			293	386			308	317			217	202			199	267			278	173
	284	326			314	369			307	320			232	230			232	239			291	174
	249	318			288	411			314	298			257	285			244	206			279	174
	259	221			308	279			240	224			245	266			259	161
	260	204			327	323			279	269			258	264			214	153
	252	275			267	337			284	230			269	235			234	171
	266	274			288	307			271	328			274	245			244	159
	271	293			334	308			252	365			240	222			234	137
	242	248			296	293			271	350			226	171			260	135
	246	261			330	239			291	313			269	193			190	119
	258	243			311	296			306	292			214	320			262	223
	248	333			349	332			284	245			259	303			245	254
	230	226			320	275							253	290			228	254
	210	347			342	306							242	230			216	253
	243	215			323	389							242	251			216	238
	213	329			336	352							257	233			235	202
	219	209			295	386							237	205			225	279
	235	255			279	366							223	208			250	141
	244	290			280	271							252	274			231	148
	248	345			336	265							224	327			204	159
	244	204			297	262							279	233			250	226
	260	196			302	302							275	265			228	213
	262	243			319	247							269	252
	220	356			301	399							241	275
	246	221			288	403
					257	395
					287	437
[truncated: 188 more columns]

## Sheet: Fig 3D
Dorsal
	Animal 1	Animal 2	Animal3	Animal 4	Animal5	Animal 6	MEAN	SEM
Amyl Acetate	-0.034894	0.26593		0.40265	0.3806	0.14733	0.232323	0.0808565
Carvone	-0.031887	-0.41432	-0.26864	0.045396	-0.32347	-0.74378	-0.28945	0.115767
Heptanol	0.51385	-0.54886	0.51942	-0.3674		-0.022425	0.018917	0.220089
Heptanone	-0.40966	-0.6953	-0.77032	-0.55503	-0.29968	-0.17566	-0.484275	0.0942064
Hexanal	0.59003	0.73626		0.29738	0.69593	0.39307	0.542534	0.0853686
Methyl Valerate	0.62787	0.86879	0.67262	0.78384	0.71283	0.42298	0.681488	0.0622683
Lateral
	Animal 1	Animal 2	Animal3	Animal 4	Animal5	Animal 6	MEAN	SEM
Amyl Acetate	0.11457	0.0053993		-0.043807	-0.28508	-0.60083	-0.16195	0.127711
Carvone	-0.28405	-0.14688	-0.55212	-0.34846	-0.47673	-0.24452	-0.342127	0.0614482
Heptanol	0.35661	-0.18281	-0.28918	-0.74008		-0.54239	-0.27957	0.186457
Heptanone	-0.22134	-0.4245	-0.417	-0.35489	-0.46924	-0.43018	-0.386192	0.036242
Hexanal	-0.32447	-0.090433		-0.062133	-0.1915	-0.039546	-0.141616	0.0525735
Methyl Valerate	-0.09385	-0.40483	-0.39426	-0.14984	-0.22206	-0.48207	-0.291152	0.0642066

## Sheet: Fig 3E
	Pixel	% ΔF/F			Pixel	T90
	172	29.876			172	0.22444
	301	13.069			301	0.20667
	275	13.331			275	0.16444
	293	18.114			293	0.26111
	181	30.177			181	0.23222
	264	15.046			264	0.21
	247	14.381			247	0.16778
	317	16.861			317	0.17889
	298	14.036			298	0.17778
	270	14.102			270	0.16889
	318	12.492			318	0.18444
	219	23.084			219	0.25889
	270	16.413			270	0.21222
	210	14.279			210	0.2
	212	12.235			212	0.17667
	231	13.488			231	0.21889
	325	16.861			325	0.17556
	316	13.657			316	0.19667
	311	13.146			311	0.16778
	224	28.537			224	0.23444
	196	28.887			196	0.24667
	188	32.707			188	0.25444
	171	27.71			171	0.25333
	174	23.643			174	0.25889
	197	35.109			197	0.27667
	203	30.249			203	0.24
	260	29.497			260	0.24111
	268	31.041			268	0.24889
	198	12.973			198	0.20444
	230	11.943			230	0.16667
	258	14.606			258	0.17889
	249	34.06			249	0.27833
	251	13.656			251	0.19
	226	14.731			226	0.16667
	257	11.33			257	0.19222
	303	13.442			303	0.17667
	303	14.927			303	0.17778
	321	19.42			321	0.17111
	304	17.395			304	0.18556
	256	27.553			256	0.24222
	296	15.226			296	0.24222
	309	14			309	0.19556
	282	19.781			282	0.25889
	241	12.592			241	0.16667
	186	25.501			186	0.22667
	184	26.495			184	0.22333
	193	34.671			193	0.22889
	168	34.284			168	0.24667
	209	40.614			209	0.26
	239	32.801			239	0.24667
	219	35.341			219	0.25667
	278	24.954			278	0.24444
	220	26.751			220	0.23333
	224	36.054			224	0.23111
	172	17.779			172	0.19889
	156	15.406			156	0.18
	324	20.69			324	0.17667

## Sheet: Fig 4C
Dorsal
	0.001												1%
	Animal 1	Animal 2	Animal3	Animal 4	Animal5	Animal 6	MEAN	SEM					Animal 1	Animal 2	Animal3	Animal 4	Animal5	Animal 6
Amyl Acetate	76.7442	0		63.1579	17.2414	75	46.4287	15.8473				Amyl Acetate	100	100		100	100	100
Carvone			0	64.4444	0		21.4815	21.4815				Carvone			100	100	100
Heptanol	55.5556		6.25	96.4912		100	64.5742	21.9027				Heptanol	100		100	100		100
Heptanone	86.0465	0	9.09091	5.26316	5.55556	0	17.6594	13.7527				Heptanone	100	100	100	100	100	100
Hexanal	32.5581	2.85714		47.3684	13.8889	78.5714	35.0488	13.2971				Hexanal	100	100		100	100	100
Methyl Valerate	69.0476	77.7778	45.8333	87.7193	9.67742	0	48.3426	14.9264				Methyl Valerate	100	100	100	100	100	100
Lateral
	0.001												1%
	Animal 1	Animal 2	Animal3	Animal 4	Animal5	Animal 6	MEAN	SEM					Animal 1	Animal 2	Animal3	Animal 4	Animal5	Animal 6
Amyl Acetate	63.3333	16.6667		25.9259	25.9259	66.6667	39.7037	10.4779				Amyl Acetate	100	100		100	100	100
Carvone	85.7143		44.4444	40	36.8421	50	51.4002	8.85918				Carvone	100		100	100	100	100
Heptanol	75	0	0	73		133	56.2	25.3484				Heptanol	100	100	100	100		100
Heptanone	48.3871	9.09091	13.3333	0	44	100	35.8019	15.1075				Heptanone	100	100	100	100	100	100
Hexanal	3.22581	27.2727		26.6667	82.1429	100	47.8616	18.3836				Hexanal	100	100		100	100	100
Methyl Valerate	40	50	0	16.6667	0		21.3333	10.2524				Methyl Valerate	100	100	100	100	100

## Sheet: Fig 4D
Dorsal
0.001
	Amyl Acetate		16.908	13.723	14.187	11.05	13.897	8.1364	9.2623	9.4023	8.8779	7.4282	8.518	7.8073	8.2062	8.8133	6.4943	6.328	6.589	7.6032	5.6823	11.16	7.998	12.165	10.262	8.9272	7.9606	7.4889	8.9413	9.4314	8.5179	10.435	6.7166	10.502	7.077	8.1785	8.994	8.9255	8.6616	12.748	7.5811	7.051	9.8019	9.099	10.362		4.9759	6.1985	6.6214
	Carvone		13.426	11.481	11.319	9.8421	11.649	6.7424	6.8684	7.7239	7.5717	6.2024	6.0875	6.5782	6.5304	6.7587	5.1412	4.8579	5.4783	5.8439	4.4628	9.115	6.124	9.3351	8.1025	7.3285	6.5413	5.4567	7.4415	8.0489	7.2865	6.412	5.1601	8.0924	5.5845	6.3928	5.7854	7.7411	6.868	10.126	6.1056	5.922	8.1499	7.1406	8.3261		5.769	6.5933	6.3347
	Heptanol		11.742	12.373	12.369	10.835	12.849	7.9762	8.11	8.6325	8.1868	7.7506	6.5138	7.3092	7.1972	7.1347	6.2935	5.7907	5.6778	7.034	5.3743	11.289	8.2313	9.5771	9.3718	8.5257	8.5222	6.2885	8.7758	8.6159	7.8471	8.5187	6.9427	7.0497	5.9856	6.4649	8.7248	8.3514	9.1968	10.691	7.4151	7.2981	10.252	8.7522	9.4912		4.9322	6.8121	5.8354
	Heptanone		17.407	18.868	17.231	14.21	17.104	7.0935	5.6771	6.6045	5.8369	6.9225	5.1606	6.1614	6.5604	6.1021	4.5811	4.0328	4.0086	5.5536	4.0828	15.336	10.404	11.297	13.773	9.2988	9.2128	4.7332	9.9532	6.4372	5.8911	7.2456	7.2264	6.6835	4.8593	5.3623	6.302	6.473	11.641	14.962	9.5423	7.3361	13.713	10.905	11.589		8.1014	9.4313	9.8048
	Hexanal		13.368	12.603	12.47	10.372	12.096	6.2808	6.5306	6.6525	6.3109	5.7485	5.5855	5.8447	6.1461	6.4785	4.6177	4.2822	4.7827	5.6973	3.5835	9.2657	6.4157	9.5261	8.139	7.1794	6.7842	5.0603	6.6746	7.4079	6.0557	5.792	4.9038	7.2362	4.7927	5.7473	5.2894	6.7896	6.9158	10.391	5.4911	5.6945	8.0503	7.0048	8.5291		5.3076	6.936	7.5752
	Methyl Valerate		18.662	20.864	18.993	16.192	19.716	7.953	6.8304	8.0881	7.1968	8.0994	5.6029	6.5525	6.6721	6.4922	5.1723	4.5303	4.8909	5.6596	4.2401	19.116	11.966	12.061	17.758	10.355	9.7608	5.186	10.97	7.5499	6.4811	9.0889	9.883	6.9018	4.9246	5.6364	8.601	6.8565	13.935	19.93	12.525	11.553	16.342	11.637	13.522		5.83	9.3563	6.0584
0.01
	Amyl Acetate		24.689	26.588	25.399	23.187	29.113	16.631	16.074	21.547	23.446	16.645	16.767	24.486	23	23.849	15.22	14.003	19.727	20.134	12.952	24.899	21.267	24.797	22.718	20.557	21.54	16.348	20.589	20.884	17.307	19.266	18.481	18.121	20.416	22.75	23.363	22.24	22.006	28.192	18.375	16.842	28.485	20.773	22.216		11.499	19.473	14.494
	Carvone		12.47	11.861	12.113	9.3894	9.7863	11.644	12.663	12.347	11.859	9.8685	8.2184	9.1572	8.6415	8.549	7.4457	6.2935	6.894	8.0921	5.389	8.459	7.923	13.358	10.11	10.185	8.4656	8.7825	10.024	12.686	10.697	12.529	7.3454	7.318	7.4771	7.4243	13.789	11.965	7.8391	12.807	8.8068	8.7254	9.127	11.478	10.348		5.6815	7.432	6.8939
	Heptanol		12.892	12.251	12.105	9.9824	13.341	7.3445	7.5062	7.8658	7.4928	7.0028	6.4654	7.191	6.6885	6.7073	5.8604	5.5523	6.1856	7.3507	4.6316	10.679	7.6832	10.146	9.0727	7.8716	7.8878	6.3182	7.8031	8.3951	7.2038	8.5765	6.0643	6.804	6.2157	6.67	8.0961	7.5455	8.7337	10.703	6.3579	6.8206	9.6477	8.1348	9.1589		4.0698	4.2727	5.2657
	Heptanone		26.515	31.808	27.811	26.832	29.023	29.746	39.774	27.731	30.957	24.678	30.378	29.742	29.199	31.099	23.071	29.168	26.587	28.072	19.096	26.547	21.898	22.763	26.561	24.127	22.401	33.135	22.13	36.273	29.956	17.398	18.369	24.95	23.501	27.923	20.99	29.42	22.742	30.41	22.489	21.42	28.269	21.947	24.378		12.804	16.452	22.563
	Hexanal		43.499	44.652	45.928	40.291	43.719	30.189	26.703	24.925	24.369	24.255	24.177	23.741	22.9	25.963	19.523	24.54	24.774	23.227	14.817	43.541	44.585	49.504	43.735	40.386	39.551	27.852	40.486	29.668	25.509	42.529	34.099	24.893	19.342	22.896	25.349	23.494	38.27	45.27	32.872	31.8	38.474	33.822	34.637		13.393	21.79	13.378
	Methyl Valerate		30.184	36.379	29.99	28.063	32.965	13.819	12.187	13.122	11.805	15.664	11.307	11.717	11.033	11.676	9.144	10.168	11.357	10.893	8.0407	29.952	24.5	26.116	30.913	18.201	18.398	10.751	21.599	14.62	11.26	17.727	22.634	13.826	10.251	10.787	13.585	11.465	25.203	38.091	26.319	24.856	30.235	26.451	23.464		7.3745	11.933	6.0625
Lateral
0.001
	Amyl Acetate		4.9418	4.0116	4.9323	9.8628	4.823	4.8204	5.1255	4.5472	5.1112	7.5549	7.2701	4.9252	3.5409	3.7456	5.8857	4.9669	6.8028	6.2053	10.93	12.393	13.169	11.136	10.224	6.0167	9.3199	6.268	9.5385	6.2955	5.5085	8.4889	11.762		9.4736	8.1245	9.5254	10.7	9.0585	8.1245	4.4095	3.7926	9.6976	5.7636	5.1332	7.9332	6.9358	5.2421	6.5481
	Carvone		3.2076	1.831	2.8644	5.1632	1.9208	3.0683	3.3466	2.4765	4.1995	5.2021	4.8577	2.5022	1.8022	1.9179	3.0515	2.6092	3.389	3.9313	6.6532	6.2635	9.0022	5.6982	6.7525	3.6662	7.6704	3.1638	6.5883	4.5122	2.7319	5.0732	9.0574		9.6053	7.8679	9.8453	10.099	9.0484	7.8679	4.3521	3.6752	6.0017	6.203	5.7369	7.2756	6.6848	4.5065	3.5714
	Heptanol		2.9323	1.3464	3.4054	4.7424	2.9956	3.1616	1.9699	2.3441	2.9333	6.251	5.4757	3.3849	4.3603	2.0517	2.6724	2.6904	2.8203	3.1418	6.1379	5.2311	8.5782	5.5686	5.9744	3.1581	9.2447	2.7311	7.3819	5.0222	2.6711	4.7717	9.7165		5.2914	5.5928	5.5932	6.9236	6.4824	5.5928	4.5951	3.5579	3.8098	5.2861	6.0615	5.444	4.9922	2.5293	4.1526
	Heptanone		10.474	2.782	2.2591	5.2484	4.0568	3.902	2.8452	2.3311	2.376	8.842	8.6825	8.9212	3.4914	3.818	4.9927	5.4637	3.9769	3.3847	5.8876	6.265	7.0672	5.8393	5.7632	5.9935	7.4139	3.005	5.9946	5.7749	4.1188	6.5951	7.8779		14.855	10.905	11.323	12.304	11.339	10.905	6.2983	5.2265	7.1733	9.0059	8.47	7.149	9.3512	5.1715	6.3202
	Hexanal		1.3076	0.82328	1.1137	4.1077	1.508	1.8655	1.8441	1.7914	1.3167	3.4878	4.2552	0.97057	2.8466	0.53983	2.0482	1.664	2.0874	3.5441	4.7887	5.0579	6.3707	4.8175	5.4486	2.3021	5.5194	2.8038	5.3027	4.4547	1.8362	3.5425	6.7284		8.9933	8.0598	8.9538	9.8831	9.4407	8.0598	5.84	4.6647	6.4425	6.503	6.6968	8.322	7.4314	4.7689	5.7103
	Methyl Valerate		4.4653	2.6039	1.6805	4.5331	3.1457	4.2867	2.5622	2.4292	2.4645	6.4346	5.732	3.9366	2.3619	2.8674	4.3522	4.0108	4.1488	2.7134	7.071	5.0647	9.8396	5.7188	5.7408	5.4368	9.2476	1.7603	8.0808	5.3756	3.777	4.7323	10.471		11.821	7.7914	11.673	10.611	9.3087	7.7914	2.8785	3.7072	3.9129	5.9039	2.8309	6.1969	8.3075	3.2714	4.5337
0.01
	Amyl Acetate		12.555	7.4936	8.3786	17.415	12.909	13.038	9.6322	8.0438	11.164	19.269	17.781	9.5353	6.8956	8.1636	11.305	9.7377	18.063	12.72	21.119	21.354	22.634	27.565	23.194	11.564	17.208	10.608	20.437	18.71	15.53	19.122	21.556		17.959	15.394	23.451	29	17.468	15.394	11.347	9.385	17.614	13.2	9.6757	15.927	17.53	7.2817	12.307
	Carvone		8.6666	7.1203	5.3189	10.624	5.3175	4.608	6.9341	5.2897	7.7049	5.6919	5.6351	8.2872	5.0956	11.03	7.3762	8.3473	6.7177	9.1663	6.9311	11.198	7.7152	11.907	7.1418	9.0079	9.8833	9.365	7.2085	5.3268	6.2235	9.6652	8.3688		6.3771	6.8052	7.1509	8.2095	8.7264	6.8052	6.1436	4.4346	5.8139	6.3264	8.0187	6.5761	5.5794	3.5579	4.1621
	Heptanol		5.2026	3.3147	3.1084	8.2848	4.4818	4.8765	3.8016	3.4693	3.4684	6.877	6.3292	5.5381	3.6857	3.6617	6.2933	5.7273	3.6016	3.7804	7.1573	11.21	9.1313	8.0241	7.3287	7.0033	10.344	4.1324	8.2063	6.1565	5.1225	12.867	10.226		8.2643	4.8819	7.4156	6.9432	6.8602	4.8819	1.9012	1.689	4.8548	4.3114	2.5511	4.2144	4.8405	1.7917	3.176
	Heptanone		23.191	25.525	23.609	22.454	26.749	17.672	9.6822	11.301	12.051	25.903	23.485	21.739	13.935	15.879	22.468	19.181	23.389	12.302	23.925	14.613	23.764	15.103	23.903	20.755	18.864	12.883	20.652	19.092	22.869	13.971	26.523		33.5	23.558	31.215	37.547	24.163	23.558	8.8101	27.2	23.395	36.234	25.488	15.275	23.81	13.915	20.076
	Hexanal		29.969	26.203	21.827	31.691	22.276	21.113	18.498	17.132	25.27	23.752	20.902	24.793	20.892	44.515	31.631	32.033	30.388	32.43	31.947	39.394	25.744	41.14	27.689	25.79	26.038	20.913	22.442	21.423	28.758	34.228	29.089		41.489	36.627	28.335	28.172	19.378	36.627	21.359	29.3	38.677	46.242	50.976	33.326	34.196	25.786	32.395
	Methyl Valerate		14.561	7.7143	6.5378	13.162	16.936	12.806	6.8616	6.6804	8.1123	16.349	17.564	11.336	8.3949	8.3737	10.235	9.8925	18.605	8.5481	18.044	13.412	20.348	14.527	15.463	11.349	17.99	7.5567	18.17	19.609	20.39	17.071	19.045		12.697	9.358	12.046	12.108	10.925	9.358	2.9772	4.3404	5.1656	7.8611	5.7197	5.4768	8.8145	3.8252	4.9688
[truncated: 188 more columns]

## Sheet: Fig 5C and D
	0.5 l/min airflow : Vacuum 2.5 l/min							0.25 l/min airflow: Vacuum 2.5 l/min							0.1 l/min airflow: Vacuum 2.5 l/min							0.05 l/min airflow: Vacuum 2.5 l/min							0.005 l/min airflow: Vacuum 2.5 l/min							0.5 l/min airflow: Vacuum 1.25 l/min							0.5 l/min airflow: Vacuum 0 l/min
	Pixels	Vacuum off (z score)	Vacuum on (z score)					Pixels	Vacuum off (z score)	Vacuum on (z score)					Pixels	Vacuum off (z score)	Vacuum on (z score)					Pixels	Vacuum off (z score)	Vacuum on (z score)					Pixels	Vacuum off (z score)	Vacuum on (z score)					Pixels	Vacuum off (z score)	Vacuum on (z score)					Pixels	Vacuum off (z score)	Vacuum on (z score)
	13	3.6796	1.9698					13	0.24739	0.86037					13	2.1869	2.0462					13	2.4644	1.7507					13	0.53339	1.3943					13	-0.0049432	0.62136					13	0.69721	-1.044
	7	7.124*	3.0504					7	1.0188	1.2011					7	4.7755	1.0704					7	5.7783	1.8574					7	0.65576	1.3028					7	-0.0042974	0.97248					7	0.77785	-0.79459
	38	1.0419	2.005					38	-0.051807	1.1112					38	3.3593	2.5259					38	3.9816	2.3392					38	0.50087	1.3757					38	0.17299	0.93769					38	-0.55731	0.25976
	102	1.7997	2.9772					102	1.4761	3.2141					102	-0.1028	6.9286					102	2.0439	5.2218					102	1.114	2.0385					102	0.25046	1.8459					102	0.20046	0.30743
	86	0.029509	2.5119					86	0.17007	2.5839					86	1.324	6.1027					86	1.6872	4.9229					86	1.0403	1.9055					86	0.30119	2.0401					86	0.59298	1.4536
	115	-3.4506	13.284					115	-0.42971	5.9022					115	-2.9596	29.926*					115	0.75316	10.389					115	1.3116	2.3096					115	-0.13564	4.0981					115	0.68774	1.2336
	146	-0.58052	5.4847					146	0.14971	3.5361					146	0.41259	7.7631					146	1.3219	4.6928					146	1.5302	2.2793					146	0.14201	2.1197					146	1.0036	0.82273
	124	-2.9297	8.8657					124	-0.35643	3.5955					124	-1.5555	12.565					124	0.77819	6.8944					124	1.3145	2.0356					124	-0.084454	2.5186					124	0.79809	1.0877
	129	-2.0186	6.0376					129	-0.20174	2.6403					129	-1.2308	11.371					129	0.79911	4.2191					129	1.0115	1.9613					129	0.3237	1.956					129	0.93247	0.94673
	143	-1.8258	6.0511					143	-0.0074026	2.7483					143	0.10868	9.8083					143	1.2792	4.5933					143	1.2679	2.2237					143	0.38498	2.012					143	1.1622	0.099425
	69	-3.0864	4.9029					69	-0.3781	1.6739					69	-2.5785	7.3515					69	0.58969	3.0898					69	0.99443	2.2667					69	0.14985	1.404					69	0.27892	1.9528
	11	4.559	2.3704					11	0.56636	1.006					11	4.4411	2.4029					11	3.1321	1.6507					11	0.65734	1.293					11	-0.57541	0.82668					11	1.1797	0.29613
	21	3.3789	2.8633					21	0.26887	0.85119					21	3.7664	2.6344					21	2.9625	2.1077					21	-0.045598	0.48164					21	-0.22224	0.8841					21	-0.30117	1.8508
	62	1.0857	6.2009					62	0.86726	2.6453					62	0.87314	9.1369					62	-0.5779	2.3245					62	1.094	0.53055					62	0.34766	2.6522					62	-0.46552	1.1295
	49	-0.18828	3.1787					49	0.70726	1.6522					49	-0.58127	-0.15645					49	1.2047	0.65087					49	0.11327	0.38784					49	0.087203	1.0345					49	0.40826	-0.058123
	82	-3.5714	6.9056					82	-0.49845	2.5406					82	-3.4454	14.341*					82	0.32992	4.4552					82	1.4461	2.5277					82	0.35756	2.037					82	0.38547	1.6275
	103	-2.5523	10.198					103	-0.31422	6.0945					103	-2.1585	24.493*					103	0.78863	9.7988					103	1.1433	2.1478					103	0.10633	4.1865					103	1.1565	1.9416
	54	0.62237	2.9494					54	-0.47284	1.2459					54	3.0227	5.8014					54	2.4161	2.789					54	0.67768	1.4485					54	0.059823	1.3552					54	0.53518	-0.2957
	43	-0.048752	2.4725					43	-0.27085	0.99772					43	6.3488	5.4063					43	2.7891	2.423					43	-1.7062	1.7579					43	-1.2384	1.1552					43	0.1737	0.73065
	151	0.012119	4.1093					151	0.44491	2.6884					151	1.0172	7.695					151	1.3239	3.8469					151	1.3529	1.9495					151	0.31596	1.5529					151	0.55572	0.5975
	128	-1.964	6.7696					128	-0.17819	3.2032					128	-0.78399	11.954					128	0.92775	4.4151					128	1.2131	2.0642					128	0.16616	2.2771					128	0.84744	0.37928
	43	-1.4151	2.8598					43	-0.028302	1.0542					43	1.8078	8.2459					43	2.0913	2.4174					43	0.78372	2.0734					43	-0.066459	0.94842					43	1.7605	0.010763
	88	-0.14625	4.6296					88	-0.13536	2.5836					88	-1.1971	12.007					88	0.8264	5.6578					88	1.7024	2.6499					88	0.026276	2.2316					88	-0.36358	0.73479
	0	-0.85129	-0.86174					0	0.39397	0.94949					0	5.0675	-0.024401					0	4.1262	0.59697					0	0.4086	0.78331					0	0.89463	0.84457					0	0.6164	2.346
	104	-1.9717	4.8196					104	0.18675	5.0154					104	-3.5761	5.1027					104	-0.24374	2.6074					104	-1.0169	1.4439					104	0.29356	3.1737					104	0.26587	1.4112
	78	-1.642	1.6796					78	0.2357	1.5897					78	-2.5262	1.3584					78	-0.16936	0.50835					78	-1.1679	0.49081					78	0.20649	1.5752					78	-0.55749	-0.20496
	41	1.1289	0.57155					41	0.20811	0.27266					41	-0.39158	0.8243					41	1.0549	-0.092028					41	-1.3895	0.4861					41	0.23327	1.0594					41	0.48428	0.96073
	112	-1.2779	0.36248					112	0.29918	2.7613					112	-0.2382	2.1248					112	-0.57874	1.8267					112	-1.3115	1.1676					112	0.56278	1.6955					112	0.71223	1.4601
	53	-1.6506	0.73362					53	-0.30597	0.21122					53	-1.5117	0.21156					53	-0.066083	0.022158					53	-1.253	0.26357					53	0.096518	1.0046					53	0.066271	0.7
	115	-1.0089	2.7774					115	-0.8774	3.6364					115	1.1535	2.3685					115	-0.31103	3.0202					115	-1.0626	1.0738					115	0.45263	2.5178					115	1.0413	1.4082
	131	0.083371	6.4199					131	0.3133	3.982					131	-0.54157	4.04					131	1.1228	2.6853					131	2.2069	2.5731					131	-0.0066181	2.5746					131	0.44623	0.41398
	97	0.0027729	3.0297					97	0.28437	1.0561					97	-0.69746	2.3926					97	0.81577	0.85007					97	1.525	1.5045					97	0.1315	0.81193					97	0.044894	3.4348
	77	-1.427	0.043955					77	-0.50431	0.157					77	0.10355	0.82923					77	2.4606	0.18103					77	4.0415	3.3771					77	0.24014	0.38884					77	0.43844	0.81751
	70	-0.57966	3.03					70	-0.17678	-0.102					70	0.50436	1.4912					70	1.8618	0.099638					70	2.2313	0.96089					70	0.28243	0.36355					70	0.34696	2.9766
	111	-0.72914	5.6328					111	0.33383	1.7659					111	-1.1424	3.1483					111	1.1326	1.5057					111	1.9645	2.0887					111	0.0069909	0.52867					111	0.97654	2.3493
	105	-1.1128	3.9478					105	0.55178	0.10133					105	1.1717	0.90193					105	0.99343	0.47905					105	1.1966	1.2181					105	-0.94877	0.025466					105	0.45179	1.4565
	78	-0.64716	2.2725					78	0.13453	1.0978					78	-1.6873	1.8496					78	1.3428	0.62298					78	1.786	1.7603					78	-0.24752	0.81175					78	1.3963	2.1005
	96	-0.69381	4.2748					96	1.1569	0.98273					96	1.334	2.2784					96	1.8547	0.71507					96	2.0197	0.74969					96	0.1463	0.25494					96	-0.44135	2.8098
	56	-1.1226	0.93249					56	1.1687	0.95675					56	-0.090603	0.19479					56	0.2568	0.12672					56	-0.21669	0.51215					56	1.7879	1.2364					56	1.3091	1.5364
	154	-0.40418	3.2353					154	0.42277	1.9669					154	-0.083635	1.3129					154	1.841	2.1632					154	2.2939	2.6807					154	0.70899	1.3396					154	0.071217	-0.39241
	115	-0.28226	3.2024					115	0.38766	1.0048					115	-0.33646	1.8012					115	1.0435	0.68951					115	1.7046	1.5123					115	-0.31841	0.6691					115	0.78552	1.032
	153	0.14528	7.1512					153	0.38501	2.8446					153	-0.3946	3.9186					153	1.0873	2.3269					153	2.0157	2.3354					153	-0.12407	1.9737					153	1.2881	2.0415
	30	0.56412	1.9858					30	0.88193	0.62199					30	0.25374	1.4119					30	1.8554	0.42157					30	1.2937	1.474					30	-0.15437	0.59373					30	0.17278	0.84078
	63	0.23164	1.4643					63	0.98184	0.93272					63	-0.31241	0.44303					63	1.4962	0.22179					63	1.4877	-0.58049					63	0.11356	0.59149					63	0.54141	1.8405
	121	-0.22969	4.592					121	0.19423	1.6091					121	-0.56402	2.9598					121	0.87747	1.2389					121	1.8029	1.8591					121	-0.256	0.92629					121	0.78427	0.45389
	161	-0.29974	4.1538					161	0.38628	1.6251					161	-0.63843	2.8661					161	1.1077	1.3147					161	1.7414	1.8275					161	-0.24021	0.90978					161	1.7438	1.6776
	91	-0.60587	5.3323					91	0.70092	0.084556					91	0.65935	1.1854					91	1.7971	0.88926					91	1.5569	0.85101					91	0.13303	0.2122					91	3.2317	2.8439
[truncated: 3 more columns]

## Sheet: Fig 6A 
		Ventral LOB
				glom47	5.3323	0.084556	0.85101	1.2898	2.8439	0.2122
				glom38	4.2748	0.98273	0.74969	0.46425	2.8098	0.25494									Flow change					Bias offset			Mean
				glom32	3.0297	1.0561	1.5045	0.71016	3.4348	0.81193									vac on-vac off	Vac on				0-0 (room)	1.14924	1.72084	1.43504						vac on-vac off	Vac on
				glom4	2.9772	3.2141	2.0385	1.1661	0.30743	1.8459								.5 - 2.5	-2.5	5.33516												.5 - 2.5	-2.5	3.90012
				glom17	10.198	6.0945	2.1478	1.4755	1.9416	4.1865								.25 - 2.5	-2.5	2.69821												.25 - 2.5	-2.5	1.26317
				glom25	4.8196	5.0154	1.4439	1.1894	1.4112	3.1737								0 - 2.5	-2.5	1.82152												0 - 2.5	-2.5	0.386476
				glom36	3.9478	0.10133	1.2181	-0.017174	1.4565	0.025466								0-0 (room)	0	1.14924												0-0 (room)	0	-0.285799
				glom35	5.6328	1.7659	2.0887	0.59258	2.3493	0.52867								0.5 - 1.25	-1.25	1.74696												0.5 - 1.25	-1.25	0.311918
				glom28	0.36248	2.7613	1.1676	1.9861	1.4601	1.6955								0.5 - 0	0	1.29636												0.5 - 0	0	-0.138678
				glom6	13.284	5.9022	2.3096	0.92	1.2336	4.0981
				glom30	2.7774	3.6364	1.0738	1.5661	1.4082	2.5178
				glom41	3.2024	1.0048	1.5123	0.55049	1.032	0.6691								.5 - 2.5	2.5	-0.951925												.5 - 2.5	2.5	-2.38697
				glom45	4.592	1.6091	1.8591	0.62984	0.45389	0.92629								.25 - 2.5	2.5	0.230809												.25 - 2.5	2.5	-1.20423
				glom8	8.8657	3.5955	2.0356	1.3491	1.0877	2.5186								0 - 2.5	2.5	1.21287												0 - 2.5	2.5	-0.222168
				glom21	6.7696	3.2032	2.0642	1.1743	0.37928	2.2771								0-0 (room)	0	1.72084												0-0 (room)	0	0.285799
				glom9	6.0376	2.6403	1.9613	1.2597	0.94673	1.956								0.5 - 1.25	1.25	0.0874439												0.5 - 1.25	1.25	-1.3476
				glom31	6.4199	3.982	2.5731	0.78246	0.41398	2.5746								0.5 - 0	0	0.815058												0.5 - 0	0	-0.619984
				glom10	6.0511	2.7483	2.2237	1.7879	0.099425	2.012
				glom7	5.4847	3.5361	2.2793	2.1959	0.82273	2.1197
				glom20	4.1093	2.6884	1.9495	2.2983	0.5975	1.5529
				glom42	7.1512	2.8446	2.3354	1.0424	2.0415	1.9737
				glom40	3.2353	1.9669	2.6807	1.2256	-0.39241	1.3396
				glom46	4.1538	1.6251	1.8275	0.79376	1.6776	0.90978
					.5 - 2.5	.25 - 2.5	0 - 2.5	0-0 (room)	0.5 - 0	0.5 - 1.25
				avg V	5.33516	2.69821	1.82152	1.14924	1.29636	1.74696
				sd V	2.73707	1.61782	0.536144	0.570887	0.955994	1.14079
				n V	23	23	23	23	23	23
				sem V	0.583544	0.34492	0.114306	0.121714	0.203819	0.243216
					Net flow rate				Flow change
					vac on	vac off	vac on		vac off-on	vac on-vac off
				.5 - 2.5	-2	0.5	-2		2.5	-2.5
		FLOW RATE		.25 - 2.5	-2.25	0.25	-2.25		2.5	-2.5
				0 - 2.5	-2.5	0	-2.5		2.5	-2.5
				0-0 (room)	0	0	0		0	0
				0.5 - 1.25	-0.75	0.5	-0.75		1.25	-1.25
				0.5 - 0	0.5	0.5	0.5		0	0

[truncated: 14 more sheets: Fig 6B, Fig 6C, Fig 6D, Fig 6E, Fig 6F, S1 FigA, S1 FigC, S1 FigD, S1 FigE, S4 FigA, S4 FigB, S4 FigC, S4 FigD, S5 Fig]
